# Supplementary material for: Volatile Compositions of Panax ginseng and Panax quinquifolium Grown for Different Cultivation Years
Source: Foods. 2022 Dec 27;12(1):136. doi: 10.3390/foods12010136 (PMC9818133; doi:10.3390/foods12010136)
Supplement: Supplementary file 1 [file foods-12-00136-s001.zip]

Archive with 1 entries (1 files):
- foods-2104009-supplementary.pdf
